# Supplementary material for: The Distinctive Evolution of orfX Clostridium parabotulinum Strains and Their Botulinum Neurotoxin Type A and F Gene Clusters Is Influenced by Environmental Factors and Gene Interactions via Mobile Genetic Elements
Source: Front Microbiol. 2021 Feb 26;12:566908. doi: 10.3389/fmicb.2021.566908 (PMC7952441; doi:10.3389/fmicb.2021.566908)
Supplement: Supplementary file 1 [file Table_1.XLSX]

## Sheet: Table_S1
Table S1. Accession information on all genomes analyzed for this study, with additional information on newly sequenced strains.
BioSample	Assembly/SRA Accession #	Strain	toxin type	Source	Location	ANI compared to Kyoto-F	Sequenced as part of this study	Genome Coverage	Genome Size (bp)	Number of Contigs	Number of contigs accounting for >50% of assembly size	GC Content
SAMN07485771	NQVV00000000	It260	A2	feces, infant	Italy	0.999789	yes	131x	4110538	60	4	0.28029
SAMN03779963	LFPQ00000000	SU1274	A2	soil	Argentina	0.998514
SAMN03779978	LFQD00000000	SU0994	A2	soil	Argentina	0.998681
SAMN02603540	CP001581	Kyoto-F	A2	infant	Japan	1
SAMN03779971	LFPX00000000	SU1072	A2	soil	Argentina	0.998383
SAMN07185493	NKSW00000000	BrGarc	A2	FB	Argentina	0.999329	yes	133x	4098296	43	2	0.2804
SAMN03779977	LFQC00000000	SU0807	A2	soil	Argentina	0.999885
SAMN07485775	NQVR00000000	SU1062	A2	soil	Argentina	0.998494	yes	105x	4273021	48	4	0.2788
SAMN03779972	LFPY00000000	SU1064	A2	soil	Argentina	0.997762
SAMN03779968	LFQY00000000	SU1259	A2	soil	Argentina	0.998799
SAMN07485777	NQVP00000000	SU1918	A2	soil	Argentina	0.998634	yes	129x	4271365	49	3	0.27879
SAMN07485768	NQVY00000000	It103	A2	feces, infant	Italy	0.998696	yes	220x	4154648	48	3	0.28046
SAMN07485769	NQVX00000000	It29	A2	feces, infant	Italy	0.999339	yes	128x	4112819	52	3	0.28035
SAMN03779964	LFPR00000000	SU1917	A2	soil	Argentina	0.998436
SAMN03779975	LFRC00000000	SU0801	A2	soil	Argentina	0.999269
SAMN04263497	CP013847	SU0650	A2F5	soil	Argentina	0.999443
SAMN07185499	NKSQ00000000	Man111	A2	FB	Argentina	0.998567	yes	96x	4280074	50	4	0.27899
SAMN07185486	NKTC00000000	SU0803	A2	soil	Argentina	0.999526	yes	167x	4105532	62	4	0.28025
SAMN03779969	LFQZ00000000.	SU1891	A2	soil	Argentina	0.997224
SAMN03779970	LFPW00000000.	SU1054	A2	soil	Argentina	0.998304
SAMN03779976	LFQB00000000.	SU0998	A2	soil	Argentina	0.998947
SAMN07185496	NKST00000000	BrChau	A2	FB	Argentina	0.996575	yes	85x	4699392	218	7	0.27929
SAMN03779966	LFPT00000000	SU1275	A2	soil	Argentina	0.998446
SAMN03779973	LFPZ00000000	SU1074	A2	soil	Argentina	0.999712
SAMN07185487	NKTB00000000	SU0850	A2	soil	Argentina	0.998033	yes	167x	4262384	61	3	0.27898
SAMN07485773	NQVT00000000	It130	A2	feces, FB	Italy	0.999433	yes	145x	4038662	40	2	0.28039
SAMN03996597	LIIP00000000	224-13	A2	soil	France	0.998546
SAMN07185490	NKSZ00000000	SU1223	A2	soil	Argentina	0.995463	yes	106x	4016700	27	2	0.28085
SAMN07485776	NQVQ00000000	SU1089	A2	soil	Argentina	0.995162	yes	187x	4062838	58	4	0.28053
SAMN07185492	NKSX00000000	SU1935	A2	soil	Argentina	0.994582	yes	105x	4207851	43	2	0.27914
SAMN03779967	LFPU00000000	SU1934	A2	soil	Argentina	0.995625
SAMN07185478	NKTK00000000	SU0110	A2	soil	Argentina	0.994219	yes	96x	4270285	61	4	0.27944
SAMN03779965	LFPS00000000	SU1887	A2	soil	Argentina	0.99552
SAMN03996885	LIIQ00000000	429-13	A2	soil	France	0.995457
SAMN03779974	LFQA00000000	SU1112	A2	soil	Argentina	0.995332
SAMN03779962	LFPN00000000	SU1937	A2	soil	Argentina	0.993916
SAMN07185495	NKSU00000000	BrQuSJ	A2	FB	Argentina	0.994105	yes	109x	4352993	34	1	0.28253
SAMN02470269	AOSX00000000	Af84	A2F4F5	soil	Argentina	0.989686
SAMN03779982	LFPV00000000	SU1304	A2F4	soil	Argentina	0.992286
SAMN03779981	LFPO00000000	SU1306	A2F4	soil	Argentina	0.992092
SAMN07185510	NKSH00000000	SU0658	A2F4	soil	Argentina	0.992018	yes	55x	4328178	66	6	0.27902
SAMN07185515	NKSD00000000	SU0627	A2F4	soil	Argentina	0.992212	yes	63x	4281823	51	4	0.27862
SAMN02951882	AZRR01000000	CDC54091	A2F4	soil	Argentina	0.989711
SAMN07185494	NKSV00000000	BrJard	A3	FB	Argentina	0.991307	yes	149x	4369978	62	7	0.27919
SAMN04263492	CP013681	SU1169	A3	soil	Argentina	0.991416
SAMN07185484	NKTE00000000	SU0769	A3	soil	Argentina	0.992433	yes	136x	4167208	61	6	0.28052
SAMN03779984	LFRB00000000	SU0945	A3	soil	Argentina	0.993888
SAMN06022736	MWIV00000000	SU0972	A3	soil	Argentina	0.993054
SAMN02664946	JFGJ00000000	CDC37457	A1(B)	FB, feces	U.S.	0.986429
SAMN02664947	JFGI00000000	CDC37461	A1(B)	FB, feces	U.S.	0.986291
SAMD00017000	DRR018798	Iwate2007	A1(B)	feces, infant	Japan	0.98684
SAMN02664942	JFGL00000000	CDC33700	A1(B)	FB, feces	U.S.	0.98494
SAMN02664943	JFGK00000000	CDC33702	A1(B)	FB, seafood	U.S.	0.984919
SAMN02664949	JFGG00000000	CDC48761	A1(B)	FB	U.S.	0.985911
SAMN02664948	JFGH00000000	CDC48719	A1(B)	FB, feces	U.S.	0.986021
SAMN02664957	JFFZ00000000	CDC42961	A1(B)	unknown	U.S.	0.985626
SAMN03779956	LFOK00000000	CDC 1744	A1(B)	infant	U.S.	0.986469
SAMN02664718	JFGN00000000	CDC28012	A1(B)	FB, feces	U.S.	0.985951
SAMN02664941	JFGM00000000	CDC28023	A1(B)	FB, chili	U.S.	0.986092
SAMD00016998	DRR018796	Fukuoka2010	A1(B)	feces, infant	Japan	0.986548
SAMN03779960	LFOS00000000	Hall 8857Ab	A1(B)	FB, corn	U.S.	0.9864
SAMN03779957	LFOP00000000	Hall 183	A1(B)	FB, corn	U.S.	0.98639
SAMN03779958	LFOQ00000000	Hall 4834	A1(B)	FB, spinach	U.S.	0.986151
SAMN02664953	JFGD00000000	CDC66088	A1(B)	FB, feces	U.S.	0.98543
SAMN02664954	JFGC00000000	CDC66089	A1(B)	FB	U.S.	0.983069
SAMN02664956	JFGA00000000	CDC67190	A1(B)	FB, pruno	U.S.	0.98398
SAMN02664952	JFGE00000000	CDC52298	A1(B)	FB, feces	U.S.	0.986101
SAMN03779959	LFOR00000000	Hall 8388A	A1(B)	FB, chili pepper	U.S.	0.986801
SAMN02664951	JFGF00000000	CDC52271	A1(B)	FB, chili sauce	U.S.	0.98637
SAMD00016999	DRR018797	Ibaraki2007	A1(B)	feces, infant	Japan	0.986645
SAMD00017001	DRR018799	Iwate2008	A1(B)	feces, infant	Japan	0.986645
SAMN02436237	ABDO00000000	NCTC 2916	A1(B)	FB, corn	U.S.	0.986772
SAMN04262333	CP013246	CDC_69094	A1(B)	soil	U.S.	0.986291
SAMN07185518	NKSA00000000	AM526	A2B6	wound	Australia	0.983195	yes	100x	4154801	33	2	0.27818
SAMN04263494	CP013683	AM282	A2B6	feces, infant	Australia	0.983195
SAMN03291885	SRR1950552	NSW3_A2	A2	infant	Australia	0.984524
SAMN04263496	CP013841	AM1051	A2	infant	Australia	0.984632
SAMN03291884	SRR1950551	NSW2_A2	A2	infant	Australia	0.984535
SAMN03291883	SRR1950550	NSW1_A2	A2	infant	Australia	0.984642
SAMN07185517	NKSB00000000	AM303	HA- A1	unknown	Australia	0.984232	yes	23x	3867597	54	5	0.27962
SAMN04263502	CP014151	BrDura	A2F5	FB	Argentina	0.984632
SAMN03996895	LIIR00000000	301-13	A2B2	soil	France	0.984653
SAMD00017002	DRR018800	Miyagi2006	A1(B)	feces, infant	Japan	0.984134
SAMD00017003	DRR018801	Miyagi2006-01	A1(B)	infant, well water	Japan	0.982512
SAMD00017005	DRR018803	Tochigi2008	A1(B)	feces, adult	Japan	0.984696
SAMN07485770	NQVW00000000	It386	A2	feces, infant	Italy	0.984632	yes	128x	3850232	27	3	0.28006
SAMN07485772	NQVU00000000	It137	A2	feces, FB	Italy	0.979213	yes	212x	3834757	31	2	0.28048
SAMN07485774	NQVS00000000	It328	A2	honey	Italy	0.979226	yes	123x	3835422	32	1	0.28052
SAMN02869852	AUYW00000000	It117	A2	FB, cheese	Italy	0.979186
SAMN04263490	CP013849	Mauritius	A2	FB	Mauritius	0.97924
SAMN04262334	CP013247	CDC_53174	A2	soil	Argentina	0.979468
SAMN02869844	AUZC00000000	It357	F8	FB, asparagus	Italy	0.978886
SAMEA2272270	FR773526	H04402 065	A5(B3')	wound	unknown	0.979641
SAMN02869849	AUZB00000000	It87	A2B3	feces, infant	Italy	0.977938
SAMN02603533	CP000728	Langeland	F1	FB	Denmark	0.977952
SAMN03418622	CM003246	Walls 8G	F1	crabs	U.S.	0.977938
SAMN02603020	CP002011	230613	F1	unknown	unknown	0.977838
SAMN04263493	CP013686	SU1425	F4	soil	Argentina	0.981207
SAMN02951883	AZRS00000000	CDC54088	F4	dust	Argentina	0.979786
SAMN06022740	MWIZ00000000	Man216	F4	herb	Argentina	0.980166
SAMN07185507	NKSK00000000	SU0160	F3	soil	Argentina	0.979023	yes	79x	3972687	32	4	0.27989
SAMN03780006	LFPP00000000	SU1575NT	NT*	soil	Argentina	0.979813
SAMN03169470	LAGI00000000	CDC41370	A6B1	FB	Mexico	0.977881
SAMN02603536	CP000962	Loch Maree	A3	FB	Scotland	0.965505
SAMN02869851	AUZA00000000	It92	A2B7	FB, meat	Italy	0.965953
SAMN04263488	CP013707	SU0634F	F5	soil	Argentina	0.970368
SAMN02951880	AZQW00000000	CDC54075	F5	soil	Argentina	0.969617
SAMN06022739	MWIY00000000	SU0632	F5	soil	Argentina	0.971302
SAMN03169469	LAGH00000000	CDC24533	NT*	wound	U.S.	0.970633
SAMN03222819	CP006907	CDC_297	HA- A1	FB, liver paste	U.S.	0.972923
SAMN07185483	NKTF00000000	SU0641	A2	soil	Argentina	0.973555	yes	67x	3904337	38	4	0.2796
SAMN03779980	LFQG00000000	SU0635W		soil	Argentina	0.973164
SAMN04263501	CP013845	SU0634A	A2	soil	Argentina	0.973181
SAMN07185485	NKTD00000000	SU0780	A2	soil	Argentina	0.974483	yes	232x	3946920	46	6	0.27999
SAMN02436292	ABDP00000000	Bf	B5f2	infant	U.S.	0.970895
SAMN03779988	LFON00000000	An436	B5F2	soil	Sweden	0.970708
SAMN02603539	CP001083	657	B5A4	infant	U.S.	0.970671
SAMN03222820	CP006908	CDC_1436	A2B5	infant	U.S.	0.970614
SAMN03779955	LFQF00000000	SU0729	HA- A1	soil	Argentina	0.972767
