# Supplementary material for: The Distinctive Evolution of orfX Clostridium parabotulinum Strains and Their Botulinum Neurotoxin Type A and F Gene Clusters Is Influenced by Environmental Factors and Gene Interactions via Mobile Genetic Elements
Source: Front Microbiol. 2021 Feb 26;12:566908. doi: 10.3389/fmicb.2021.566908 (PMC7952441; doi:10.3389/fmicb.2021.566908)
Supplement: Supplementary file 2 [file Table_2.XLSX]

## Sheet: Sheet1
Table S2. A listing of the genes/proteins numbered in Figure 6,with locus tag and coordinate information using Kyoto-F as a reference genome. These are genes that surround the bont gene clusters located adjacent to the ars operon within the chromosome. The bont gene cluster components, including lycA, are numbered 9-16; the ars operon genes are numbered 8 and 17-24; and additional flanking conser…
number	gene	protein	locus tag and coordinates in reference genome BoNT/A2 Kyoto-F (NC_012563)
1		ImmA/IrrE family metallo-endopeptidase (phage-like protein)	CLM_RS04105	938,333-938,941
2		helix-turn-helix transcriptional regulator	CLM_RS04110	939,034-939,456
3		helix-turn-helix transcriptional regulator	CLM_RS04115	939,600-939,794
4		DnaD domain protein	CLM_RS04120	939,901-941,040
5		sigma-70 RNA polymerase sigma factor	CLM_RS04125	941,059-941,598
6	YvrJ	YvrJ protein faimly protein	CLM_RS04135	942,153-942,332
7		calcineurin-like phosphoresterase protein	CLM_RS04140	942,594-943,424
8	arsC1	arsenate reductase	CLM_RS04155	944,570-944,935
9	orfX3	toxin complex component OrfX3	CLM_RS04160	945,162-946,634
10	orfX2	toxin complex component OrfX2	CLM_RS04165	946,673-948,925
11	orfX1	toxin complex component OrfX1	CLM_RS04170	948,939-949,367
12	botR	transcriptional regulator	CLM_RS04175	950,593-951,129
13	p47	neurotoxin-associated TULIP family protein P47	CLM_RS04180	951,429-952,679
14	ntnh	nontoxin nonhemagglutinin protein	CLM_RS04185	952,695-956,174
15	bont	botulinum neurotoxin	CLM_RS04190	956,218-960,108
16	lycA	lysozyme (peptidoglycan-binding protein)	CLM_RS04195	961,128-962,078
17	arsC2	arsenate reductase	CLM_RS04205	963,695-964,111
18		C_GCAxxG_C_C family protein	CLM_RS04210	964,341-964,787
19	arsR	arsenical resistance operon repressor	CLM_RS04215	965,230-965,553
20	arsD	arsenical resistance operon repressor	CLM_RS04220	965,574-965,945
21	arsA	arsenical pump-driving ATPase	CLM_RS04225	965,964-967,709
17	arsC3	arsenate reductase	CLM_RS04230	967,804-968,217
22	arsB	ACR3 family arsenite efflux transporter	CLM_RS04235	968,261-969,331
23	arsM	arsinite methyltransferase	CLM_RS04245	969,973-970,782
24		phosphoglycerate mutase	CLM_RS04250	971,212-971,760
25		ABC transporter ATP-binding protein	CLM_RS04260	973,331-974,266
26		ABC transporter permease	CLM_RS04265	974,259-975,395
27	bcmB	cytidine deoxyribosyltransferase	CLM_RS04270	975,849-976,310
28		thymidylate synthase	CLM_RS04275	976,300-977,274
29		UbiE/COQ5 family methyltransferase	CLM_RS04280	977,286-978,044
30	bcmE	thiaminase I	CLM_RS04285	978,090-979,304
31	thiD2	phosphomethylpyrimidine kinase	CLM_RS04290	979,382-980,209
