# Supplementary material for: The Distinctive Evolution of orfX Clostridium parabotulinum Strains and Their Botulinum Neurotoxin Type A and F Gene Clusters Is Influenced by Environmental Factors and Gene Interactions via Mobile Genetic Elements
Source: Front Microbiol. 2021 Feb 26;12:566908. doi: 10.3389/fmicb.2021.566908 (PMC7952441; doi:10.3389/fmicb.2021.566908)
Supplement: Supplementary file 3 [file Table_3.XLSX]

## Sheet: Sheet1
Table S3. A listing of the genes/proteins numbered in Figure 7,with locus tag and coordinate information using SU1425 as a reference genome. These are genes that surround the pulE insertion site for bont/F3 and bont/F4 gene clusters. The bont gene cluster components, including lycA, are numbered 9-16; the pulE gene/gene fragments are numbered 4 and 4'; and additional conserved genes are numbered …
number	gene	protein	locus tag and coordinates in reference genome BoNT/F4 SU1425 (CP013686)
1		fibronectin-binding protein	RSJ9_2310	2,473,280-2,475,010
2	dapF	diaminopimelate epimerase	RSJ9_2309	2,472,205-2,473,026
3		lipoprotein	RSJ9_2308	2,471,131-2,472,204
4	pulE/pulE fragment	general secretion pathway protein E	RSJ9_2306	2,469,995-2,470,855
5		helix-turn-helix protein	RSJ9_2304	2,464,890-2,468,654
6		PHP domain protein	RSJ9_2300	2,457,734-2,460,112
7		KAP family p-loop domain protein	RSJ9_2299	2,457,007-2,457,447
8		transposase	RSJ9_2298	2,456,167-2,456,985
9	lycA	lysozyme	RSJ9_2297	2,454,640-2,455,590
10	orfX3	toxin complex component OrfX3	RSJ9_2296	2,452,261-2,453,736
11	orfX2	toxin complex component OrfX2	RSJ9_2295	2,449,982-2,452,234
12	orfX1	toxin complex component OrfX1	RSJ9_2294	2,449,540-2,449,968
13	botR	transcriptional regulator	RSJ9_2293	2,447,746-2,448,300
14	p47		RSJ9_2292	2,446,317-2,447,567
15	ntnh	nontoxin nonhemagglutinin protein	RSJ9_2291	2,442,810-2,446,301
16	bont	botulinum neurotoxin	RSJ9_2290	2,438,965-2,442,798
4'	pulE fragment		RSJ9_2288	2,435,630-2,436,340
17	pulF	type II secretion system protein F	RSJ9_2287	2,434,295-2,435,485
18		pilin	RSJ9_2286	2,433,705-2,434,109
19	pulG	prepilin peptidase	RSJ9_2285	2,432,851-2,433,303
