# Supplementary material for: The Distinctive Evolution of orfX Clostridium parabotulinum Strains and Their Botulinum Neurotoxin Type A and F Gene Clusters Is Influenced by Environmental Factors and Gene Interactions via Mobile Genetic Elements
Source: Front Microbiol. 2021 Feb 26;12:566908. doi: 10.3389/fmicb.2021.566908 (PMC7952441; doi:10.3389/fmicb.2021.566908)
Supplement: Supplementary file 4 [file Table_4.XLSX]

## Sheet: Sheet1
Table S4. A listing of the genes/proteins numbered in Figure 8,with locus tags and coordinate information using CDC 1436, It92, and BrDura as reference genomes. These are genes surrounding the orfX bont gene clusters located within plasmids. The bont gene cluster components, including lycA, are numbered 1-8; gene clusters representing the universally conserved HepA/SNF2, Tnase, and DNA helicase g…
number	gene	protein	locus tag and coordinates in reference genome BoNT/A2B5 CDC 1436 pCBG (CP006909)		locus tag and coordinates in reference genome BoNT/A2B7 It92 pA2B7_92 (AUZA01000014)		locus tag and coordinates in reference genome BoNT/A2F5 BrDura pRSJ20_1 (CP014152)
1	lycA	lysozyme	T259_4244	221,476-222,426	N494_19390	253,102-254,052	B2M06_19820	133,514-134,464
2	orfX3	toxin complex component OrfX3	T259_4246	223,625-225,097	N494_19395	254,956-256,428	B2M06_19815	130,844-132,316
3	orfX2	toxin complex component OrfX2	T259_4247	225,136-227,388	N494_19400	256,467-258,719	B2M06_19810	128,553-130,805
4	orfX1	toxin complex component OrfX1	T259_4248	227,402-227,830	N494_19405	258,733-259,161	B2M06_19805	1258,111-128,539
5	botR	transcriptional regulator	T259_4249	227,906-228,442	(not listed)	260,391-260,678	B2M06_19795	126,345-126,881
6	p47	p47	T259_4250	228,729-229,979	N494_18030	264-1505	B2M06_19790	124,795-126,045
7	ntnh	nontoxin nonhemagglutinin protein	T259_4251	229,995-233,474	N494_18035	1521-5000	B2M06_19785	121,288-124,779
8	bont	botulinum neurotoxin	T259_4252	233,518-237,408	N494_18040	5044-8934	B2M06_19780	117,443-121,276
9	HepA/SNF2	DNA helicase protein	T259_4253	238,590-238,892	N494_19375	251,946-252,248	B2M06_19830	135,318-135,620
10	Tnase	thermonuclease	T259_4254	239,066-239,686	N494_19370	251,152-251,772	B2M06_19835	135,794-136,414
11	UvrD	DNA helicase gene	T259_4256	240,411-242,504	N494_19360	248,333-250,426	B2M06_19845	137,140-139,233
12		guanylate-binding protein	T259_4260	245,482-245,895	N494_19330	242,635-243,048	B2M06_19880	144,504-144,917
13		CDC2L2 protein	T259_4265	247,331-247,519	N494_19310	241,373-241,567	B2M06_19885	145,636-145,815
14	ThiH	thiamine biosynthesis protein	T259_4234	211,404-212,411
15		cytidine deoxyribosyltransferase	T259_4235	212,437-212,922
16		mate efflux family protein	T259_4238	214,686-216,071
17		chaperone ClpB gene	T259_4239	216,068-218,308
18	MetK	methionine adenosyltransferase	T259_4240	218,305-219,459
19		thiamine biosynthesis protein gene	T259_4242	220,414-220,782
20		AraC family transcriptional regulator	T259_4243	220,779-221,264
21		putative viral A-type inclusion protein			N494_18080	19,737-23,366	B2M06_19705	97,934-101,599
22	epr	Epr precursor gene for viral type-A inclusion protein			N494_18075	16,430-19,240	B2M06_19710	101,649-105,263
23	dnaN	DNA polymerase III beta subunit			N494_18070	15,235-16,380	B2M06_19725	108,751-110,613
24		single-strand binding protein			N494_18065	14,337-14,873	B2M06_19730	111,322-111,969
25		GIY-YIG catalytic domain			(not listed)	9803-10,570
26		group II intron reverse transcriptase/maturase					B2M06_19720	107,412-108,557
27		putative abc transporter lipoprotein
28		adenylate and guanylate cyclase protein
